# Supplementary material for: Meta-analysis of the Vmp-like sequences of Lyme disease Borrelia: evidence for the evolution of an elaborate antigenic variation system
Source: Front Microbiol. 2024 Oct 10;15:1469411. doi: 10.3389/fmicb.2024.1469411 (PMC11499132; doi:10.3389/fmicb.2024.1469411)
Supplement: Supplementary file 1 [file Data_Sheet_1.xlsx]

## Sheet: Key
Supplemental File S1. Coordinates and properties of vls systems of LD Borrelia organisms and the vls-like system of the RF organism B. turcica.
Notes:
The coordinates of sequence features are provided in the orientation in which the silent cassettes are in the 5' to 3' direction.
If the GenBank listing is in the opposite orientation, the corresponding coordinates are also provided.
The first silent cassette is designated vlsS1.
If the silent cassette contains frameshifts or stop codon, the corresponding cassette sequences are given sequential letter designations (e.g. vlsS3a, vlsS3b)
vls loci properties and notes are provided below the coordinates. See Table 1 for additional information.
Organism	Abbreviation	Strain
B. burgdorferi	BBU	64b
B. burgdorferi	BBU	94a
B. burgdorferi	BBU	118a
B. burgdorferi	BBU	156a
B. burgdorferi	BBU	297
B. burgdorferi	BBU	29805
B. burgdorferi	BBU	B17-2013
B. burgdorferi	BBU	B31
B. burgdorferi	BBU	Bol26
B. burgdorferi	BBU	JD1
B. burgdorferi	BBU	MM1
B. burgdorferi	BBU	cN40
B. burgdorferi	BBU	PAbe
B. burgdorferi	BBU	WI91-23
B. burgdorferi	BBU	ZS7
B. garinii	BGA	A87S
B. garinii	BGA	Far04
B. garinii	BGA	Ip90
B. afzelii	BAF	ACA-1
B. afzelii	BAF	BO23
B. afzelii	BAF	K78
B. afzelii	BAF	PKo
B. bavariensis	BBA	A104S
B. bavariensis	BBA	PBaeII
B. bavariensis	BBA	PBi
B. maritima	BMR	CA690
B. mayonii	BMA	MN14-1420
B. mayonii	BMA	MN14-1539
B. spielmanii	BSP	A14S
B. turdi	BTU	T1990A
B. valaisiana	BVA	VS116
B. turcica (similar vlp system)	BTR	IST-7

## Sheet: BBU_64b
Borrelia burgdorferi 64B vls cassette region lp28-1 (30663 nt) - nucleotide regions
NC_012168.1				30663	bp
Reverse Complement (with vlsS cassettes in 5' to 3' orientation)									GenBank Coordinates
Region	5'	3'	NT	AA	Orientation	Spacing	Features		5'	3'
vlsS1	2	499	498	166	+		truncated (5' end)		30662	30165
vlsS2	500	1075	576	192	+	0			30164	29589
vlsS3	1076	1657	582	194	+	0			29588	29007
vlsS4	1658	2233	576	192	+	0			29006	28431
vlsS5	2234	2671	438	146	+	0	truncated (5' and 3' end)		28430	27993
vlsS6	2672	3247	576	192	+	0			27992	27417
vlsS7	3248	3820	573	191	+	0			27416	26844
vlsS8	3821	4381	561	187	+	0			26843	26283
vlsS9	4382	4894	513	171	+	0	truncated (5' end)		26282	25770
vlsS10a	4895	5167	273	91	+	0			25769	25497
vlsS10b	5169	5474	306	102	+	1	frameshift (intracassette)		25495	25190
vlsS11a	5475	5717	243	81	+	0			25189	24947
vlsS11b	5719	6051	333	111	+	1	frameshift (intracassette)		24945	24613
vlsS12	6052	6564	513	171	+	0	truncated (5' end)		24612	24100
vlsS13	6565	7149	585	195	+	0			24099	23515
vlsS14	7150	7713	564	188	+	0			23514	22951
vlsS15	7714	8292	579	193	+	0			22950	22372
vlsS16	8293	8862	570	190	+	0			22371	21802
vlsS17	8863	9375	513	171	+	0	truncated (5' end)		21801	21289
vlsS18	9376	9960	585	195	+	0			21288	20704
vlsS19	9961	10524	564	188	+	0			20703	20140
vlsS20	10525	11097	573	191	+	0			20139	19567
vlsS21a	11098	11439	342	114	+	0			19566	19225
vlsS21b	11442	11666	225	75	+	2	frameshift (intracassette)		19222	18998
vlsS22a	11667	11741	75	25	+	0			18997	18923
vlsS22b	11744	12175	432	144	+	2	frameshift (intracassette)		18920	18489
Total length	12174
Regions of Sequence Identity (RoSI)			NT
RoSI-1A	6113	7226	1114
RoSI-1B	8924	10037	1114
RoSI-2A	7614	8084	471
RoSI-2B	10425	10895	471
Notes
22 silent cassettes - an unusually large number. vlsS1 is truncated at 5' end, so potentially there could be more silent cassettes
Sequences are closely related to B31 at both nucleotide and aa levels, so that the two strains are not separated in dendrograms
Four frameshifts within reading frames (cassettes 10, 11, 21, and 22)
Four internal cassettes truncated (5, 9, 12, 17). Cassettes 5, 12, 17 truncated at 5' end at same position, suggested common origin of these cassettes.
64b strain from Australian human patient.

## Sheet: BBU_94a
Borreliellia burgdorferi 94a plasmid 94a_lp28-8
Two contigs:
NZ_ABGK02000011.1			21295	bp
NZ_ABGK02000012.1			4910	bp
Reverse Complement (with vlsS cassettes in 5' to 3' orientation)									GenBank sequences
Region	5'	3'	NT	AA	Orientation	Spacing	GenBank Sequence		5'	3'
vlsE-like 5'end	214	513	300	100	+		NZ_ABGK02000012.1		4697	4398
vlsS1	514	1329	816	272	+	0	NZ_ABGK02000012.1		4397	3582
vlsS2	1330	1917	588	196	+	0	NZ_ABGK02000012.1		3581	2994
vlsS3	1918	2502	585	195	+	0	NZ_ABGK02000012.1		2993	2409
vlsS4	2503	3087	585	195	+	0	NZ_ABGK02000012.1		2408	1824
vlsS5	3088	3675	588	196	+	0	NZ_ABGK02000012.1		1823	1236
vlsS6	3676	4341	666	222	+	0	NZ_ABGK02000012.1		1235	570
vlsS7	4342	4890	549	183	+	0	NZ_ABGK02000012.1		569	21
vlsS8	1	57	57	19	+		NZ_ABGK02000011.1		21295	21239
vlsS9	58	651	594	198	+	0	NZ_ABGK02000011.1		21238	20645
vlsS10	652	1254	603	201	+	0	NZ_ABGK02000011.1		20644	20042
vlsS11	1255	1803	549	183	+	0	NZ_ABGK02000011.1		20041	19493
vlsS12	1804	2400	597	199	+	0	NZ_ABGK02000011.1		19492	18896
vlsS13	2401	3021	621	207	+	0	NZ_ABGK02000011.1		18895	18275
vlsS14	3022	3732	711	237	+	0	NZ_ABGK02000011.1		18274	17564
Total vlsS sequences			8109
Notes
The vls sequences of 94a are located on two contigs; both are annotated as lp28-8, but the reason for this annotation is unclear.
The vls silent cassette region on each contig represents a contiguous open reading frame with no frame shifts or stop codons.
The ORF on NZ_ABGK02000012 appears to be the beginning of the silent cassette array, in that it contains a region encoding a homolog of the vlsE 5' region. It does not include a start codon or promoter.
vlsS7 appears to represent a full cassette region, but has additional noncanonical sequence at the 3' end. vlsS7 includes some internal deletions relative to other cassettes
vlsS8 is at the very beginning of contig NZ_ABG02000011, and appears to represent the end of a cassette. It is likely that the rest of vls8 and perhaps additional vls cassettes are missing from the assembled sequence
vlsS1 and vlsS6 each have an internal insertion of 198 and 207 nt, respectively. These are highly homologous to one another, and have a 78 nt region of sequence identity; they also have partial sequence identity with other silent cassettes, so likely arose from a partial duplication event.
All cassettes appear to have the expected V and C regions.

## Sheet: BBU_118a
B. burgdorferi 118a lp28-3
CP001530		17205	bp
Reverse Complement (with vlsS cassettes in 5' to 3' orientation)									GenBank Coordinates
Region	5'	3'	NT	AA	Orientation	Spacing	Features		5'	3'
vlsS1	2	679	678	226	+		stop codon at end (intercassette)		16527	17204
vlsS2	683	1246	564	188	+	3	stop codon at end (intercassette)		15960	16523
vlsS3a	1250	1309	60	20	+	3			15897	15956
vlsS3b	1309	1830	522	174	+	-1	frameshift (intracassette)		15376	15897
vlsS4	1836	2333	498	166	+	5	frameshift before (intercassette); stop codon at end (intercassette)		14873	15370
vlsS5	2337	3017	681	227	+	3			14189	14869
vlsS6	3023	3499	477	159	+	5	frameshift (intercassette)		13707	14183
vlsS7	3505	3972	468	156	+	5	frameshift (intercassette)		13234	13701
vlsS8	3978	4610	633	195	+	5	frameshift (intercassette);3' end not vls related		12596	13228
Total vlsS sequence		4609
Notes
There are frameshifts or stop codons between all of the silent cassettes.
Six of the eight cassette regions have inserts of various sizes that maintain the open reading frame.
These inserts appeared to have occurred as the result of duplication of neighboring sequences.
Intracassette frameshift in vlsS3 (a,b)

## Sheet: BBU_156a
Borreliella burgdorferi 156a plasmid 156a_lp28-1
CP001273.1	NC_011864			24159	bp
Reverse Complement (with vlsS cassettes in 5' to 3' orientation)									GenBank Coordinates
Region	5'	3'	NT	AA	Orientation	Spacing	Features		Region	5'	3'
vlsS1	2	226	225	75	+				vlsS1	24158	23934
vlsS2	227	499	273	91	+	0			vlsS2	23933	23661
vlsS3	500	1072	573	191	+	0			vlsS3	23660	23088
vlsS4	1075	1713	639	213	+	2	frameshift (intercassette)		vlsS4	23085	22447
vlsS5	1716	2348	633	211	+	2	frameshift (intercassette)		vlsS5	22444	21812
vlsS6	2349	2984	636	212	+	0			vlsS6	21811	21176
vlsS7	2986	3621	636	212	+	1	frameshift (intercassette)		vlsS7	21174	20539
vlsS8	3622	4257	636	212	+	0			vlsS8	20538	19903
vlsS9	4259	5020	762	254	+	1	frameshift (intercassette)		vlsS9	19901	19140
vlsS10	5021	5647	627	209	+	0			vlsS10	19139	18513
vlsS11	5648	6265	618	206	+	0			vlsS11	18512	17895
vlsS12	6267	6887	621	207	+	1	frameshift (intercassette)		vlsS12	17893	17273
vlsS13	6888	7526	639	213	+	0			vlsS13	17272	16634
vlsS14	7527	8165	639	213	+	0			vlsS14	16633	15995
vlsS15	8167	8790	624	208	+	1	frameshift (intercassette)		vlsS15	15993	15370
vlsS16	8790	9104	315	105	+	-1	frameshift (intercassette)		vlsS16	15370	15056
Total vlsS sequence			9103
Notes
vlsE, the intergenic region, and the vlsE-like 5' end sequence associated with the first vlsS cassette are missing from the genome assembly
The first three cassettes and the last cassette are partial, while the rest appear to be complete
The 156a cassettes have a longer invariant region (IR7?) at the 3' end than in other Borreliella
vlsS9 has a an insert of 135 bp (45 codons) after VR3 that appears to be a duplication of the preceding region.
A homolog in CP001262.1 (lp28-6, Bbu156a_Z01, ACL33930) appears to NOT be VlsE, but the ancestral paralog (VlsH)

## Sheet: BBU_297
B. burgdorferi 297 vls region gb|CP002265.1
gb|CP002265.1				20978	bp
Reverse Complement (with vlsS cassettes in 5' to 3' orientation)									GenBank Coordinates
Region	5'	3'	NT	AA	Orientation	Spacing	Features		Region	5'	3'
vlsS1	2	64	63	21	+				vlsS1	20977	20915
vlsE-like 5' seq1	65	166	102	34	+	0	unusual insert		vlsE-like 5' seq1	20914	20813
vlsS2	167	481	315	105	+	0			vlsS2	20812	20498
vlsE-like 5' seq2	482	541	60	20	+	0	unusual insert		vlsE-like 5' seq2	20497	20438
vlsS3	542	1084	543	181	+	0			vlsS3	20437	19895
vlsS4	1092	1709	618	206	+	7	frameshift (intercassette)		vlsS4	19887	19270
vlsS5	1717	2340	624	208	+	7	frameshift (intercassette)		vlsS5	19262	18639
vlsS6	2349	2972	624	208	+	8	frameshift (intercassette)		vlsS6	18630	18007
vlsS7	2981	3592	612	204	+	8	frameshift (intercassette)		vlsS7	17998	17387
vlsS8	3601	4212	612	204	+	8	frameshift (intercassette)		vlsS8	17378	16767
vlsS9	4221	4796	576	192	+	8	frameshift (intercassette)		vlsS9	16758	16183
vlsE-like 5' seq3	4797	4865	69	23	+	0	unusual insert		vlsE-like 5' seq3	16182	16114
vlsS10a	4869	5012	144	48	+	3	stop codon (intercassette)		vlsS10a	16110	15967
vlsS10b	5012	5272	261	87	+	-1	frameshift (intracassette)		vlsS10b	15967	15707
vlsS11a	5281	5559	279	93	+	8	frameshift (intercassette)		vlsS11a	15698	15420
vlsS11b	5562	5780	219	73	+	2	frameshift (intracassette)		vlsS11b	15417	15199
vlsS12	5791	5973	183	61	+	10	frameshift (intercassette)		vlsS12	15188	15006
Total vlsS sequence		5972
Notes
vlsE, the intergenic region, and the vlsE-like 5' end sequence associated with the first vlsS cassette are missing from the genome assembly
Contains 3 vlsE-like 5' sequences interspersed between vlsS1-2, vlsS2-3, and vlsS9-10
Frameshifts between 9 of the 12 cassettes
Frameshifts within vlsS10, vlsS11

## Sheet: BBU_29805
Borrelia burgdorferi 29805 lp36 vls region (K31)
NC_012498.1		34551	bp
					Reverse Complement
Reverse Complement (with vlsS cassettes in 5' to 3' orientation)									GenBank Coordinates
Region	5'	3'	NT	AA	Orientation	Spacing	Features		Region	5'	3'
vlsE-like 5' end	291	644	354	118	+				vlsE-like 5' end	34261	33908
vlS1	645	1220	576	192	+	0			vlS1	33907	33332
vlsS2	1221	1454	234	78	+	0			vlsS2	33331	33098
vlsS3	1455	2192	738	246	+	0			vlsS3	33097	32360
vlsS4	2193	2762	570	190	+	0			vlsS4	32359	31790
vlsS5	2763	2990	228	76	+	0			vlsS5	31789	31562
vlsS6	2991	3566	576	192	+	0			vlsS6	31561	30986
vlsS7	3567	4130	564	188	+	0			vlsS7	30985	30422
vlsS8	4131	4706	576	192	+	0			vlsS8	30421	29846
vlsS9	4707	5318	612	204	+	0			vlsS9	29845	29234
vlsS10	5319	5888	570	190	+	0			vlsS10	29233	28664
vlsS11	5889	6473	585	195	+	0			vlsS11	28663	28079
vlsS12	6474	7070	597	199	+	0			vlsS12	28078	27482
vlsS13	7071	7655	585	195	+	0			vlsS13	27481	26897
vlsS14	7656	8240	585	195	+	0			vlsS14	26896	26312
vlsS15	8241	8819	579	193	+	0			vlsS15	26311	25733
vlsS16	8820	9404	585	195	+	0			vlsS16	25732	25148
vlsS17	9405	9983	579	193	+	0			vlsS17	25147	24569
Total vlsS sequence			9693
Notes
vlsE, the intergenic region, and the vlsE-like 5' end sequence associated with the first vlsS cassette are missing from the genome assembly.
The vlsS array represents a contiguous open reading frame, containing no frameshifts or stop codons.

## Sheet: BBU_B17_2013
Borreliella burgdorferi B17/2013 plasmid pGr-39_lp30, complete sequence
CP077735.1		30892	bp
Reverse Complement (with vlsS cassettes in 5' to 3' orientation)									GenBank Coordinates
Region	5'	3'	NT	AA	Orientation	Spacing	Features		Region	5'	3'
Bb B17/2013 vlsE	1236	121	1116	372	-				Bb B17/2013 vlsE	29657	30772
Bb B17/2013 vlsE cassette region	897	304	594	198	-				Bb B17/2013 vlsE cassette region	29996	30589
Bb B17/2013 vlsE-like 5' end	1614	1907	294	98	+	377	intergenic space		Bb B17/2013 vlsE-like 5' end	28986	29279
Bb B17/2013 vlsS1	1908	2504	597	199	+	0			Bb B17/2013 vlsS1	28389	28985
Bb B17/2013 vlsS2	2505	2804	300	100	+	0			Bb B17/2013 vlsS2	28089	28388
Bb B17/2013 vlsS3	2805	3608	804	268	+	0			Bb B17/2013 vlsS3	27285	28088
Bb B17/2013 vlsS4	3609	4382	774	258	+	0			Bb B17/2013 vlsS4	26511	27284
Bb B17/2013 vlsS5	4367	4954	588	196	+	-16	frameshift (intercassette)		Bb B17/2013 vlsS5	25939	26526
Bb B17/2013 vlsS6	4955	5737	783	261	+	0			Bb B17/2013 vlsS6	25156	25938
Bb B17/2013 vlsS7	5738	6352	615	205	+	0			Bb B17/2013 vlsS7	24541	25155
Bb B17/2013 vlsS8	6353	6946	594	198	+	0			Bb B17/2013 vlsS8	23947	24540
Bb B17/2013 vlsS9	6947	7534	588	196	+	0			Bb B17/2013 vlsS9	23359	23946
Bb B17/2013 vlsS10	7535	8137	603	201	+	0			Bb B17/2013 vlsS10	22756	23358
Bb B17/2013 vlsS11	8138	8731	594	198	+	0			Bb B17/2013 vlsS11	22162	22755
Bb B17/2013 vlsS12	8732	9511	780	260	+	0			Bb B17/2013 vlsS12	21382	22161
Bb B17/2013 vlsS13	9512	10126	615	205	+	0			Bb B17/2013 vlsS13	20767	21381
Bb B17/2013 vlsS14	10127	10714	588	196	+	0			Bb B17/2013 vlsS14	20179	20766
Bb B17/2013 vlsS15	10715	11311	597	199	+	0			Bb B17/2013 vlsS15	19582	20178
Bb B17/2013 vlsS16	11312	11914	603	201	+	0			Bb B17/2013 vlsS16	18979	19581
Bb B17/2013 vlsS17	11915	12484	570	190	+	0			Bb B17/2013 vlsS17	18409	18978
Bb B17/2013 vlsS18	12485	12895	411	137	+	0			Bb B17/2013 vlsS18	17998	18408
Total length of vlsS region			10988						Total length of vlsS region		10988
Inverted Repeats (IR)
Bb B17/2013 IR 1A	1614	1967	354						Bb B17/2013 IR 1A	28926	29279
Bb B17/2013 IR 1B	838	1191	354			422			Bb B17/2013 IR 1B	29702	30055
Notes
vlsS3, vlsS4, vslS6, and vlsS12 have internal insertions
vls18 has an extensive internal deletion (~183 nt)
Lacking a discernable 17 bp direct repeat. Beginning of silent cassettes is 15 nt downstream.
Silent cassettes are contiguous and in frame except for a single frameshift between vlsS4 and vlsS5
The 5' end of the vlsE-like 5' sequence (within signal sequence region) is mutated, with a frameshift and other changes
vlsS7 and vlsS13 are 100% identical.
vlsS10 and vlsS16 are 100% identical.
vlsS3 internal insertion (27974-27798) is nearly identical to 25509-25333 (within vlsS6). AA 27-66 highly similar to multiple cassette regions
vlsS6 internal insertion (25566-25387, 62 aa) is identical in many cassettes at aa 40-62. Also has sequence identity to most of vlsS12 insertion sequence.
vlsS4 (25566-25361) has high identity (but not exact identity) with a number of vlsS cassettes.
vlsS12 (21789-21604) also has high identity to multiple vlsS cassettes.
The insertions in vlsS4, vlsS6, and vlsS12 are all in the same region of the vlsS cassettes.
Therefore the internal inserts are all derived from silent cassette sequences, but none of them disrupt the ORF

## Sheet: BBU_B31
Borrelia burgdorferi B31 plasmid lp28-1, complete sequence
AE000794.2		28155	bp
Reverse Complement (with vlsS cassettes in 5' to 3' orientation)										GenBank Coordinates
Original Region Name	Revised Region Name	5'	3'	NT	AA	Orientation	Spacing	Features		Original Region Name	Revised Region Name	5'	3'
vlsE1	vlsE	1153	86	1068	356	-				vlsE1	vlsE1	27002	28069
vls1	vlsE cassette region	808	239	570	190	-				vls1	vlsE cassette region	27348	27917
vlsE-like 5' end	vlsE-like 5' end	1488	1565	78	26	+	334	Intergenic region		vlsE-like 5' end	vlsE-like 5' end	26667	26590
vls2	vlsS1	1566	1994	429	143	+	0			vls2	vlsS1	26589	26161
vls3	vlsS2	1995	2576	582	194	+	0			vls3	vlsS2	26160	25579
vls4	vlsS3	2577	3152	576	192	+	0			vls4	vlsS3	25578	25003
vls5	vlsS4	3153	3722	570	190	+	0			vls5	vlsS4	25002	24433
vls6	vlsS5	3723	4292	570	190	+	0			vls6	vlsS5	24432	23863
vls7	vlsS6	4293	4766	474	158	+	0			vls7	vlsS6	23862	23389
vls8	vlsS7	4767	5273	507	169	+	0			vls8	vlsS7	23388	22882
vls9	vlsS8	5274	5831	558	186	+	0			vls9	vlsS8	22881	22324
vls10	vlsS9	5832	6341	510	170	+	0			vls10	vlsS9	22323	21814
vls11a	vlsS10a	6342	6677	336	112	+	0			vls11a	vlsS10a	21813	21478
vls11b	vlsS10b	6681	6935	255	85	+	3	Intracassette stop codon		vls11b	vlsS10b	21474	21220
vls12	vlsS11	6936	7502	567	189	+	0			vls12	vlsS11	21219	20653
vls13	vlsS12	7503	8072	570	190	+	0			vls13	vlsS12	20652	20083
vls14a	vlsS13a	8073	8126	54	18	+	0			vls14a	vlsS13a	20082	20029
vls14b	vlsS13b	8129	8656	528	176	+	2	Intracassette frameshift		vls14b	vlsS13b	20026	19499
vls15	vlsS14	8657	9229	573	191	+	0			vls15	vlsS14	19498	18926
vls16a	vlsS15a	9230	9283	54	18	+	0			vls16a	vlsS15a	18925	18872
vls16b	vlsS15b	9286	9726	441	147	+	2	Intracassette frameshift		vls16b	vlsS15b	18869	18429
Silent cassettes	Silent cassettes	1566	9726	8161						Silent cassettes	Silent cassettes	26589	18429
Inverted Repeats											Inverted Repeats
IR1a	1206	1252	47								IR1a	26949	26903
IR1b	1259	1305	47								IR1b	26896	26850
IR2a	1075	1156	82								IR2a	27080	26999
IR2b	1485	1566	82								IR2b	26670	26589

## Sheet: BBU_Bol26
Borrelia burgdorferi Bol26 lp28-3
CP001573.1		17941	bp
Reverse Complement (with vlsS cassettes in 5' to 3' orientation)									GenBank Coordinates
Region	5'	3'	NT	AA	Orientation	Spacing	Features		Region	5'	3'
VlsE-like 5' sequence	137	475	339	113	+				VlsE-like 5' sequence	17805	17467
vlsS1	476	904	429	143	+	0			vlsS1	17466	17038
vlsS2	905	1348	444	148	+	0			vlsS2	17037	16594
vlsS3	1333	1899	567	189	+	-16	frameshift (intercassette)		vlsS3	16609	16043
vlsS4	1900	2589	690	230	+	0			vlsS4	16042	15353
vlsS5	2574	3071	498	166	+	-16	frameshift (intercassette)		vlsS5	15368	14871
vlsS6	3072	3620	549	183	+	0			vlsS6	14870	14322
vlsS7	3621	4073	453	151	+	0			vlsS7	14321	13869
vlsS8	4074	4478	405	135	+	0			vlsS8	13868	13464
vlsS9	4479	5087	609	203	+	0			vlsS9	13463	12855
vlsS10	5088	5753	666	222	+	0			vlsS10	12854	12189
vlsS11	5738	6109	372	124	+	-16	frameshift (intercassette)		vlsS11	12204	11833
vlsS12	6107	6769	663	221	+	-3	overlap		vlsS12	11835	11173
vlsS13	6754	7326	573	191	+	-16	frameshift (intercassette)		vlsS13	11188	10616
vlsS14	7327	7746	420	140	+	0			vlsS14	10615	10196
Total vlsS sequence			7610
Notes
vlsE is missing from the genome assembly.
VlsE-like 5' end and part of the intergenic region are present.
4 intercassette frameshifts present, with overlapping sequences (16 bp)
No intracassette frameshifts

[truncated: 24 more sheets: BBU_JD1, BBU_MM1, BBU_cN40, BBU_PAbe, BBU_W191-23, BBU_ZS7, BGA_A87S, BGA_Far04, BGA_Ip90, BAF_ACA-1, BAF_BO23, BAF_K78, BAF_PKo, BBA_A104S, BBA_PBaeII, BBA_PBi, BMR_CA690, BMA_MN14-1420, BMA_MN14-1539, BSP_A14S …]
